# Supplementary material for: Association Between Rurality and Mortality: Observational Study of Spanish and United States Prehospital Emergency Care Cohorts
Source: Healthcare (Basel). 2026 Apr 4;14(7):946. doi: 10.3390/healthcare14070946 (PMC13073158; doi:10.3390/healthcare14070946)
Supplement: Supplementary file 1 [file healthcare-14-00946-s001.zip]

Archive with 1 entries (1 files):
- healthcare-4181411-supplementary.pdf
